# Supplementary material for: Porphyromonas gingivalis Lysate Induces TLR-2/4-Dependent NF-κB Activation and Inflammatory Damage in the Human Placental Barrier
Source: Int J Mol Sci. 2025 Sep 30;26(19):9558. doi: 10.3390/ijms26199558 (PMC12524479; doi:10.3390/ijms26199558)
Supplement: Supplementary file 1 [file ijms-26-09558-s001.zip]

Archive with 1 entries (1 files):
- ijms-3897813-supplementary.pdf
